# Supplementary material for: The Impact of Mindfulness on Functional Brain Connectivity and Peripheral Inflammation in Breast Cancer Survivors with Cognitive Complaints
Source: Cancers (Basel). 2023 Jul 15;15(14):3632. doi: 10.3390/cancers15143632 (PMC10377401; doi:10.3390/cancers15143632)
Supplement: Supplementary file 1 [file cancers-15-03632-s001.zip]

Archive with 1 entries (1 files):
- cancers-2409695-supplementary.pdf
